# Supplementary material for: Genetics of Resistance to Common Root Rot (Spot Blotch), Fusarium Crown Rot, and Sharp Eyespot in Wheat
Source: Front Genet. 2021 Jun 23;12:699342. doi: 10.3389/fgene.2021.699342 (PMC8260946; doi:10.3389/fgene.2021.699342)
Supplement: Supplementary Table 1 — Chromosome location data for all the reported QTLs. [file Table_1.XLSX]

## Sheet: BS
QTLs	MapChart data	Chromosome Location (bp)
1AS	0	0
Qsb-TraesCS1A01G018700	0.0956143	9561429
Qsb-wPt-668214	0.689936	68993622
Qsb-S1A_582293281	5.82293	582293252
1AL	5.94102	594102056
1BS	0	0
QSb.cim-1B-Xwmc128	2.37	236999828
Qsb-wsnp_Ex_c24700_33953160	3.48419	348419438
Qsb-TraesCS1B01G416200	6.41196	641195580
Qsb/Lr46-wmc719	6.64521	664520723
1BL	6.89852	689851870
1DS	0	0
Qsb-TraesCS1D01G012500	0.0653949	6539491
Qsb-TraesCS1D01G012900	0.0671858	6718575
1DL	4.95453	495453186
2AS	0	0
Qsb-S2A_16824871	0.168248	16824842
QSb.bhu-2A-Xgwm425	1.13453	113453111
QSb.bhu-2A-Xgwm445	6.82623	682622675
2AL	7.80799	780798557
2BS	0	0
Qsb-TraesCS2B01G12400	0.0625304	6253042
Qsb-TraesCS2B01G30100	0.137407	13740690
QSb.bhu-2B-Xgwm148	1.00848	100847939
Qsb-TraesCS2B01G505200	6.99216	699215834
Qsb-TraesCS2B01G552700	7.48701	748700732
2BL	8.01257	801256715
2DS	0	0
QSb.bhu-2D-Xgwm455	0.155838	15583814
QSb.sdsu-2D.1-Kukri_c31121_1460	6.07423	607423392
2DL	6.51853	651852609
3AS	0	0
Qsb-TraesCS5B01G507700	0.66507	66506976
Qsb-TraesCS3A01G107400	0.722928	72292794
Qsb-S3A_378506623	3.78507	378506594
QSb.sdsu-3A.1-Excalibur_c46082_440	5.56553	556552540
3AL	7.50844	750843639
3BS	0	0
QSb.cim-3B-990937|F|0	0.00990908	990908
Sb3-Xbarc147	0.0713711	7137106
Qsb-wPt-1159	0.824489	82448931
Qsb-wPt-5769	7.55271	755270828
Qsb-TraesCS3B01G520100	7.6326	763259858
3BL	8.3083	830829764
3DS	0	0
Qsb-TraesCS3D01G537500	6.10627	610626887
3DL	6.15552	615552423
4AS	0	0
Qsb-BobWhite_c20322_153	7.13523	713522678
Qsb-BobWhite_c17524_242	7.19178	719178451
4AL	7.44588	744588157
4BS	0	0
QSb.sdsu-4B.1-Excalibur_rep_c79414_306	0.141182	14118186
Qsb-S4B_554842477	5.54842	554842448
Sb4-TraesCS4B01G295400.1	5.81072	581071887
4BL	6.73617	673617499
5AS	0	0
QSb.cim-5A-1086218|F|0	0.0108619	1086189
Qsb-S5A_50162259	0.501622	50162230
QSb.sdsu-5A.1-Kukri_rep_c104877_2166	4.80285	480285196
Qsb-TraesCS5A01G369700	5.69655	569654796
Qsb-wsnp_Ku_c17951_27138894	5.71155	571155213
Qsb-wsnp_Ex_c15342_23592740	5.7283	572830365
Qsb-TraesCS5A01G391400	5.86599	586599148
Qsb-Vrn-A1	5.8741	587409547
Qsb-TraesCS5A01G402700	5.95372	595372256
Qsb-TraesCS5A01G457100	6.36928	636927541
5AL	7.09774	709773743
5BS	0	0
Qsb-TraesCS5B01G066200	0.743077	74307706
Qsb-Xgwm544	0.778497	77849746
Qsb-Xgwm67	3.15534	315534437
QSb.bhu-5B-Xgwm067	3.15534	315534437
Qsb-TraesCS5B01G224500	4.00091	400090957
Qsb-wsnp_Ku_c20701_30355248	4.04189	404189127
Qsb-1137742	4.06935	406934560
Qsb-996745	4.12658	412657696
Qsb-10592866	4.31878	431877984
QSb.bhu-5B-Xgwm371	4.47206	447205596
Sb2-Xgwm499	4.77507	477506965
Qsb-S5B_504309131	5.04309	504309102
Qsb-S5B_513590441	5.1359	513590412
Qsb-wsnp_Ex_rep_c70120_69069789	5.1493	514929828
Qsb-S5B_528990456	5.2899	528990427
Qsb-Tdurum_contig25513_123	5.46827	546827049
Qsb-tplb0027f13_1493	5.46828	546827759
Qsb-TraesCS5B01G521500	6.83515	683514724
5BL	7.1315	713149757
6AS	0	0
Qsb-TraesCS6A01G061900	0.330199	33019875
Qsb-Xwgm570	5.79126	579125809
Qsb-wsnp_Ra_c2270_4383252	5.95611	595610847
6AL	6.18079	618079260
6BS	0	0
Qsb-S6B_9296088	0.0929606	9296059
Qsb-BS00092845_51	0.112986	11298637
Qsb-wsnp_Ex_c15785_24157360	5.42569	542568945
Qsb-S6B_673978653	6.73979	673978624
6BL	7.20988	720988478
6DS	0	0
Qsb-Xbarc175	4.11884	411883860
6DL	4.73593	473592718
7AS	0	0
Qsb-Ku_c15750_761	1.30195	130195473
Qsb-S7A_483878120	4.83878	483878091
Qsb-S7A_692811400	6.92794	692794193
Qsb-S7A_709769485	7.09737	709736616
7AL	7.36706	736706236
7BS	0	0
Qsb-TraesCS7B01G002400	0.0102033	1020332
Qsb-TraesCS7B01G003000	0.0125334	1253336
QSb.iiwbr-7B-wmc335	2.33161	233160700
Qsb-TraesCS7B01G169400	2.40316	240315927
Qsb-wsnp_Ex_c52527_56097039	3.93314	393314419
Qsb-S7B_749474154	7.49474	749474125
7BL	7.5062	750620385
7DS	0	0
QSb.bhu-7D-Xgwm111	0.134603	13460264
Qsb-gdm88	0.3294	32939953
Qsb-TraesCS7D01G067000	0.377998	37799798
Qsb-TraesCS7D01G081100	0.478086	47808553
Sb1/Lr34-gwm295	0.536409	53640852
Qsb-TraesCS7D01G221000	1.81843	181842505
Qsb-Xgwm437	4.10521	410520706
QSb.iiwbr-7D-barc121	5.31586	531585561
7DL	6.38686	638686055

## Sheet: FCR
QTLs	MapChart data	Chromosome Location (bp)
1AS	0	0
Qcr-wsnp_Ku_c183_358844	0.083	8329252
Qcr-Xbarc148	0.522	52220189
Qcr-Xwmc120	3.447	344704905
Qcr-BobWhite_c1027_1127	5.87	586993737
1AL	5.941	594102056
1BS	0	0
Qcr-Affx-88612017	0.058	5848759
Qcr-Xgwm11	2.16	216036322
Qcr-Affx-109495423	2.293	229304882
Qcr-BS00070139_51	4.244	424414714
Qcr-Tdurum_contig13117_1316	5.736	573571885
1BL	6.899	689851870
1DS	0	0
Qcr-Affx-92108178	0.063	6332879
Qcr-Affx-109205872	1.313	131287868
Qcr-wsnp_Ex_c3372_6195001	2.033	203318295
QCr.usq-1D.1-Xwmc216	3.64	364030460
1DL	4.95453	495453186
2AS	0	0
Qcr-Xgwm95	1.588	158807033
Qcr-Affx-111557509	7.231	723145269
2AL	7.80799	780798557
2BS	0	0
Qcr-Xbarc200	0.476	47639206
Qcr-Xgwm630	4.428	442793252
QCr.usq-2B.2-wPt-0434	4.638	463773340
Qcr-Xgwm388	5.574	557367347
2BL	8.01257	801256715
2DS	0	0
Qcrs.cpi-2D-1131013|F|0	0.011	1130990
Qcr-BS00062567_51	0.138	13779590
QFCR.heau-2D-Xcfd53	0.23	23024489
Qcr-wPt-669517	0.371	37053268
Qcr-Xgwm484	0.482	48174307
Qcrs.cpi-2D-Xcfd73	5.537	553728552
2DL	6.51853	651852609
3AS	0	0
Qcr-wsnp_Ra_c16278_24893033	0.683	68297910
Qcr-Xcfa2134	5.095	509536862
Qcr-CAP8_c1393_327	5.574	557421737
Qcr-Xcfa2262	6.205	620519237
3AL	7.50844	750843639
3BS	0	0
Qcr/Fhb1-CAP12_rep_c3868_270	0.01	986646
Qcr-wPt-2766	0.329	32939407
Qcr-wPt-5390	2.45	244980269
Qcr-IACX11310	5.865	586512107
Qcr-BS00072994_51	7.392	739167903
QCr.usq-3B.1-wPt-7301	7.783	778293972
Qcr/Qcrs.wsu-3BL-Xgwm299	8.048	804799465
Qcr-Xwmc236	8.087	808657110
Qcr-wPt-1834	8.155	815458903
Qcr-BS00079029_51	8.195	819503137
Qcrs.cpi-3B-Xgwm0181	8.262	826233660
3BL	8.3083	830829764
3DS	0	0
Qcr-wsnp_Ex_c14027_21925404	6.047	604671712
3DL	6.15552	615552423
4AS	0	0
Qcr-BS00035307_51	0.034	3381249
4AL	7.44588	744588157
4BS	0	0
Qcrs.cpi-4B.2-1108472|F|0	0.011	1108449
Qcr-wsnp_Ku_c12399_20037334	0.013	1255596
Qcr-Xbarc193	0.249	24917818
QCr.usq-4B.1-wPt-4535	0.261	26117010
Qcrs.cpi-4B.1-100004319|F|0	1	100004296
Qcsr.cpi-4B-wPt-5334	1.017	101687859
Qcr-Xbarc199	1.784	178373859
Qcr-Ku_c3385_521	5.586	558579315
Qcr/Rht1-Xgwm251	5.686	568556123
Qcr-RAC875_rep_c72961_977	6.17	616999211
Qcr-4B-AX-111079978	6.529	652913868
TaDIR-B1-TraesCS4B02G385500	6.644	664392378
4BL	6.73617	673617499
5AS	0	0
Qcr-Xwmc110	6.449	644874224
Qcr-Affx-109253960	7.02	701986587
5AL	7.09774	709773743
5BS	0	0
Qcr-BS00032003_51	0.026	2559395
Qcr-wsnp_Ku_c17875_27051169	4.573	457342589
Qcr-BobWhite_c6094_447	5.117	511697114
Qcr-Excalibur_c23304_353	5.548	554820361
5BL	7.131	713149757
5DS	0	0
Qcrs.cpi-5D-1215315|F|0	0.012	1215292
Qcr-Affx-88597504	0.358	35848609
Qcr-RAC875_rep_c111521_246	1.829	182935020
Qcr-Affx-110248324	1.88	187966366
Qcr-5DL-Affx-110484766	1.897	189738694
Qcr-Affx-110079634	2.468	246762062
Qcr-Xbarc205	2.493	249332299
Qcr-Excalibur_c2795_1518	5.469	546921445
5DL	5.661	566080677
6AS	0	0
QFCR.heau-6A-Xbarc3	0.853	85284790
Qcr-6AL-AX-111106634	4.905	490486058
6AL	6.181	618079260
6BS	0	0
Qcr-Affx-110282972	0.12	12001663
Qcr-Xwmc494	0.679	67927778
Qcr-Xbarc198	2.791	279082727
Qcr-Xwmc397	4.375	437455015
Qcr-Xgwm193	4.577	457662914
Qcr-6B	5.345	534514143
Qcr-RAC875_c60007_199	6.635	663531367
Qcr-Xbarc178	6.646	664631532
Qcr-BobWhite_c19298_97	7.166	716624854
6BL	7.21	720988478
6DS	0	0
Qcr-6D	3.548	354819336
Qcr-Xcfd47	3.769	376911009
Qcr-Xbarc273	3.77	376952627
6DL	4.736	473592718
7AS	0	0
Qcr-BobWhite_c33300_159	0.173	17331484
Qcr-wPt-4748	0.207	20660355
Qcr-wPt-3702	0.389	38938523
Qcr-wsnp_JD_c1219_1766041	7.367	736691332
7AL	7.367	736706236
7BS	0	0
Qcr-Xgwm400	0.343	34294107
Qcr-wsnp_be352570B_Ta_2_1	1.363	136312934
Qcr-Affx-109846651	6.785	678512959
Qcr-Affx-109540847	6.798	679766466
7BL	7.506	750620385

## Sheet: RC
QTLs	MapChart data	Chromosome Location (bp)
1AS	0	0
barc148	0.522202	52220189
1AL	5.94102	594102056
1DS	0	0
AX-111976732	2.32482	232481653
1DL	4.95453	495453186
2BS	0	0
Xbarc55	1.33521	133521426
AX-111049538	7.03703	703702872
2BL	8.01257	801256715
3BS	0	0
barc73	2.42005	242005153
3BL	8.3083	830829764
4AS	0	0
barc327	7.26089	726089345
4AL	7.44588	744588157
5AS	0	0
GENE-3601_145	5.80466	580465689
IAAV3043	5.84673	584672936
5AL	7.098	709773743
5BS	0	0
wsnp_Ku_c11721_19085513	0.752154	75215406
5BL	7.1315	713149757
5DS	0	0
gwm292	4.68042	468041719
5DL	5.661	566080677
6BS	0	0
wmc397	4.37455	437455015
6BL	7.21	720988478
6DS	0	0
AX-111481557	0.866514	86651401
AX-109521374	2.76416	276415607
6DL	4.736	473592718
7AS	0	0
AX-109911760	1.08212	108212201
7AL	7.367	736706236
7BS	0	0
gwm611	7.00632	700631921
wmc581	7.12583	712583203
7BL	7.506	750620385
7DS	0	0
AX-110667549	0.916719	91671922
7DL	6.387	638686055
